# Supplementary material for: Not Seeing the Mites for the Hairs. Comment on Möth et al. Unexpected Effects of Local Management and Landscape Composition on Predatory Mites and Their Food Resources in Vineyards. Insects 2021, 12, 180
Source: Insects. 2021 Jul 26;12(8):671. doi: 10.3390/insects12080671 (PMC8396593; doi:10.3390/insects12080671)
Supplement: Supplementary file 1 [file insects-12-00671-s001.zip]

Archive with 1 entries (1 files):
- insects-1180870-supplementary.pdf
